# Supplementary material for: Ophthalmologic Comorbidities in Alopecia Areata
Source: J Clin Med. 2025 Nov 27;14(23):8409. doi: 10.3390/jcm14238409 (PMC12693123; doi:10.3390/jcm14238409)
Supplement: Supplementary file 1 [file jcm-14-08409-s001.zip]

Archive with 1 entries (1 files):
- jcm-3983962-supplementary.pdf
